# Supplementary material for: Self-Sampling for Human Papillomavirus Testing among Non-Attenders Increases Attendance to the Norwegian Cervical Cancer Screening Programme
Source: PLoS One. 2016 Apr 13;11(4):e0151978. doi: 10.1371/journal.pone.0151978 (PMC4830596; doi:10.1371/journal.pone.0151978)
Supplement: S2 Table — (XLSX) [file pone.0151978.s002.xlsx]

## Sheet: Sheet1
BrushType	#	HC2 or CLART	HC2	CLART	Volume			Average Volume (ml)
Delphi	1	1	1	1	3		Method	hrHPV+	hrHPV-
Delphi	2	1	1	1	3		HC2	1.83333	1.87246
Delphi	3	1	1	1	2		CLART	1.63636	1.90286
Delphi	4	1	1	1	1.5		HC2 or CLART	1.6875	1.91077
Delphi	5	1	1	1	1.5
Delphi	6	1	1	1	1
Delphi	7	1	1	1	1		Def:
Delphi	8	1	1	0	3.5		0	hrHPV negative
Delphi	9	1	1	0	2		1	hrHPV positive
Delphi	10	1	1	0	1.5
Delphi	11	1	1	0	1.5
Delphi	12	1	1	0	0.5
Delphi	13	1	0	1	2
Delphi	14	1	0	1	1
Delphi	15	1	0	1	1
Delphi	16	1	0	1	1
Delphi	17	0	0	0	4
Delphi	18	0	0	0	4
Delphi	19	0	0	0	3.5
Delphi	20	0	0	0	3.5
Delphi	21	0	0	0	3.5
Delphi	22	0	0	0	3.5
Delphi	23	0	0	0	3.5
Delphi	24	0	0	0	3.5
Delphi	25	0	0	0	3
Delphi	26	0	0	0	3
Delphi	27	0	0	0	3
Delphi	28	0	0	0	3
Delphi	29	0	0	0	3
Delphi	30	0	0	0	3
Delphi	31	0	0	0	3
Delphi	32	0	0	0	3
Delphi	33	0	0	0	3
Delphi	34	0	0	0	3
Delphi	35	0	0	0	2.5
Delphi	36	0	0	0	2.5
Delphi	37	0	0	0	2.5
Delphi	38	0	0	0	2.5
Delphi	39	0	0	0	2.5
Delphi	40	0	0	0	2.5
Delphi	41	0	0	0	2
Delphi	42	0	0	0	2
Delphi	43	0	0	0	2
Delphi	44	0	0	0	2
Delphi	45	0	0	0	2
Delphi	46	0	0	0	2
Delphi	47	0	0	0	2
Delphi	48	0	0	0	2
Delphi	49	0	0	0	2
Delphi	50	0	0	0	2
Delphi	51	0	0	0	1.5
Delphi	52	0	0	0	1.5
Delphi	53	0	0	0	1.5
Delphi	54	0	0	0	1.5
Delphi	55	0	0	0	1.5
Delphi	56	0	0	0	1.5
Delphi	57	0	0	0	1.5
Delphi	58	0	0	0	1.5
Delphi	59	0	0	0	1
Delphi	60	0	0	0	1
Delphi	61	0	0	0	1
Delphi	62	0	0	0	1
Delphi	63	0	0	0	1
Delphi	64	0	0	0	1
Delphi	65	0	0	0	1
Delphi	66	0	0	0	1
Delphi	67	0	0	0	1
Delphi	68	0	0	0	1
Delphi	69	0	0	0	1
Delphi	70	0	0	0	1
Delphi	71	0	0	0	1
Delphi	72	0	0	0	1
Delphi	73	0	0	0	1
Delphi	74	0	0	0	0.5
Delphi	75	0	0	0	0.5
Delphi	76	0	0	0	0.5
Delphi	77	0	0	0	0.5
Delphi	78	0	0	0	0.5
Delphi	79	0	0	0	0.5
Delphi	80	0	0	0	0.1
Delphi	81	0	0	0	0.1
