# Supplementary material for: Self-Sampling for Human Papillomavirus Testing among Non-Attenders Increases Attendance to the Norwegian Cervical Cancer Screening Programme
Source: PLoS One. 2016 Apr 13;11(4):e0151978. doi: 10.1371/journal.pone.0151978 (PMC4830596; doi:10.1371/journal.pone.0151978)
Supplement: S3 Table — (XLSX) [file pone.0151978.s003.xlsx]

## Sheet: Sheet1
Table S3. Follow-up cytology of high-risk human papillomavirus (hrHPV)-positive women in the self-sampling subgroup
	hrHPV-positive by
	HC2 and CLART	HC2 or CLART	HC2	CLART
	N	N	N	N
Delphi Screener
Normal	6	15	11	10
LSIL	1	1	1	1
Evalyn Brush
Normal	7	13	11	9
ASC-H	1	1	1	1
ASC-US	1	1	1	1
HSIL	1	1	1	1
No follow-up	0	2	1	1
Total	17	34	27	24
N: number of women with a hrHPV-positive self-sampled specimen.
LSIL: low-grade squamous intraepithelial lesion, ASC-H: atypical squamous cell, cannot exclude HSIL, ASC-US: atypical squamous cells of undetermined significance.
