# Supplementary material for: Self-Sampling for Human Papillomavirus Testing among Non-Attenders Increases Attendance to the Norwegian Cervical Cancer Screening Programme
Source: PLoS One. 2016 Apr 13;11(4):e0151978. doi: 10.1371/journal.pone.0151978 (PMC4830596; doi:10.1371/journal.pone.0151978)
Supplement: S4 Table — (XLSX) [file pone.0151978.s004.xlsx]

## Sheet: Sheet1
Table S4. Reasons for not attending the national screening program, taken from the questionnaire
You have previously been recommended to take a cell sample through the national screening program. Why did you not attend? You may choose multiple answers	Total responders (=154)
	Number	%
I forgot	51	0.331169
I cannot remember receiving such a letter	60	0.38961
I do not have the time	21	0.136364
It is too far to the doctors/gynecologist	2	0.012987
It is difficult to get an appointm	10	0.0649351
I do not believe screening is necessary for me	3	0.0194805
I do not trust the cell sample	0	0
I do not like that my doctor takes the sample	34	0.220779
I am afraid of taking the sample	14	0.0909091
Taking a sample is painful	5	0.0324675
